# Supplementary material for: Tandem Suzuki Polymerization/Heck Cyclization Reaction to Form Ladder-Type 9,9′-Bifluorenylidene-Based Conjugated Polymer
Source: Polymers (Basel). 2023 Aug 10;15(16):3360. doi: 10.3390/polym15163360 (PMC10458247; doi:10.3390/polym15163360)
Supplement: Supplementary file 1 [file polymers-15-03360-s001.zip]

Archive with 1 entries (1 files):
- polymers-2530679-supplementary.pdf
